# Supplementary material for: Mechanism for Stabilizing an Amorphous Drug Using Amino Acids within Co-Amorphous Blends
Source: Pharmaceutics. 2023 Jan 19;15(2):337. doi: 10.3390/pharmaceutics15020337 (PMC9964172; doi:10.3390/pharmaceutics15020337)
Supplement: Supplementary file 1 [file pharmaceutics-15-00337-s001.zip]

Archive with 1 entries (1 files):
- pharmaceutics-2111669-supplementary.pdf
